# Supplementary material for: Potential Role of Lauric Acid in Milk Fat Synthesis in Chinese Holstein Cows Based on Integrated Analysis of Ruminal Microbiome and Metabolome
Source: Animals (Basel). 2024 May 17;14(10):1493. doi: 10.3390/ani14101493 (PMC11117337; doi:10.3390/ani14101493)
Supplement: Supplementary file 1 [file animals-14-01493-s001.zip]

Archive with 3 entries (3 files):
- Figure S1.pdf
- Figure S2.pdf
- Table supplement.xlsx
