# Supplementary material for: Potential Role of Lauric Acid in Milk Fat Synthesis in Chinese Holstein Cows Based on Integrated Analysis of Ruminal Microbiome and Metabolome
Source: Animals (Basel). 2024 May 17;14(10):1493. doi: 10.3390/ani14101493 (PMC11117337; doi:10.3390/ani14101493)
Supplement: Supplementary file 1 [file animals-14-01493-s001.zip › Table supplement.xlsx]

## Sheet: Table S1
Table S1 Ingredient and nutrient composition of the diet.
Ingredients (% of DM)	Content	Nutrient levels2	Content
Corn silage	41.2	NEL/(MJ/kg of DM)	6.36
Alfalfa hay	8.24	CP (% of DM)	18.47
Wheat straw	4.14	EE (% of DM)	4.85
Beer slack	20.6	NDF (% of DM)	33.39
Concentrate supplement1	24.42	ADF (% of DM)	18.97
NaCl	0.55	Ca (% of DM)	0.95
Na2CO3	0.85	P (% of DM)	0.5
Total	100
1 Composition of concentrate supplements as follows: corn 51.70%, barley 4.00%, soybean meal 22.80%, canola meal 8.00%, corn DDGs 7.50%, fat powder 1.70%, CaHPO4 0.40%, CaCO3 1.50%, MgO 0.60%, NaCl 0.80%, premix 1.00%.
2 NEL was a calculated value according to NRC (2001), while the others were measured values.

## Sheet: Table S2
Table S2 Primers for RT-qPCR.
Primer	Prismer sequences（5′-3′）	Production	Genbank no.
GAPDH-F	GGGTCATCATCTCTGCACCT	176 bp	NM_001034034.2
GAPDH-R	GGTCATAAGTCCCTCCACGA
CD36-F	GTACAGATGCAGCCTCATTTCC	81 bp	NM_001278621.1
CD36-R	TGGACCTGCAAATATCAGAGGA
FABP3-F	AAGCCTACCACAATCATCGAAG	102 bp	NM_174313.2
FABP3-R	GAACTCGACTCCCAGCTTGAA
ACSL1 -F	GTGGGCTCCTTTGAAGAACTGT	120 bp	NM_001076085.1
ACSL1-R	ATAGATGCCTTTGACCTGTTCAAAT
ACSS2-F	GGCGAATGCCTCTACTGCTT	100 bp	NM_001105339.1
ACSS2-R	GGCCAATCTTTTCTCTAATCTGCTT
FASN-F	GGGCTCCACCACCGTGTTCCA	226 bp	NM_001012669.1
FASN-R	GTTCTGCTGGGCCTGCAGCTG
DGAT1-F	CCACTGGGACCTGAGGTGTC	101 bp	NM_174693.2
DGAT1-R	GCATCACCACACACCAATTCA
DGAT2-F	CATGTACACATTCTGCACCGATT	100 bp	NM_205793.2
DGAT2-R	TGACCTCCTGCCACCTTTCT
GPAM-F	ATTGACCCTTGGCACGATAG	188 bp	NM_001012282.1
GPAM-R	AACAGCACCTTCCCACAAAG
LPIN1 -F	TGGCCACCAGAATAAAGCATG	101 bp	NM_001206156.2
LPIN1-R	GCTGACGCTGGACAACAGG
PLIN2-F	TGGTCTCCTCGGCTTACATC	268 bp	NM_173980.2
PLIN2-R	TCTTTTGCCCCAGTCATAGC
AGPAT6-F	AAGCAAGTTGCCCATCCTCA	101 bp	NM_001083669.1
AGPAT6-R	AAACTGTGGCTCCAATTTCGA
SREBP1-F	ACGCCATCGAGAAACGCTAC	181 bp	NM_001113302.1
SREBP1-R	GTGCGCAGACTCAGGTTCTC
PPARG-F	CCTTCACCACCGTTGACTTCT	145 bp	NM_181024.2
PPARG-R	GATACAGGCTCCACTTTGATTGC

## Sheet: Table S3
Table S3 The relative abundance of bacteria at the genus level detected in ruminal contents samples (%).
Sample	Bacteria_Prevotella_1	Bacteria_Succiniclasticum	Bacteria_Succinivibrionaceae_UCG-001	Bacteria_Rikenellaceae_RC9_gut_group	Bacteria_Prevotellaceae_UCG-001	Bacteria_Ruminococcaceae_UCG-014	Bacteria_Ruminococcus_2	Bacteria_Ruminococcaceae_NK4A214_group	Bacteria_Christensenellaceae_R-7_group	Bacteria_Ruminococcus_1	Bacteria_Prevotellaceae_UCG-003	Bacteria_Prevotella_7	Bacteria_Succinivibrionaceae_UCG-002	Bacteria_Saccharofermentans	Bacteria_Treponema_2	Bacteria_Prevotellaceae_NK3B31_group	Bacteria_Candidatus_Saccharimonas	Bacteria_Eubacterium_ruminantium_group	Bacteria_Veillonellaceae_UCG-001	Bacteria_Fibrobacter	Bacteria_Ruminococcaceae_UCG-005	Bacteria_Eubacterium_coprostanoligenes_group	Bacteria_CAG-352	Bacteria_Lachnospiraceae_AC2044_group	Bacteria_Prevotellaceae_UCG-004	Bacteria_Lachnospiraceae_NK3A20_group	Bacteria_Ruminococcaceae_UCG-010	Bacteria_Butyrivibrio_2	Bacteria_Anaerovorax	Bacteria_Desulfovibrio	Bacteria_Shuttleworthia	Bacteria_Eubacterium_ventriosum_group	Archaea_Methanobrevibacter	Bacteria_Selenomonas_1	Bacteria_Pseudobutyrivibrio	Bacteria_Moryella	Bacteria_Ruminiclostridium_9	Bacteria_p-1088-a5_gut_group	Bacteria_Lachnospira	Bacteria_Papillibacter	Bacteria_Marvinbryantia	Bacteria_probable_genus_10	Bacteria_Ruminococcaceae_UCG-002	Bacteria_Acetitomaculum	Bacteria_Sharpea	Bacteria_Ruminococcus_gauvreauii_group	Bacteria_Family_XIII_AD3011_group	Bacteria_Erysipelotrichaceae_UCG-004	Bacteria_Lachnospiraceae_XPB1014_group
H-MF-1	24.6391	17.0139	2.1638	3.0179	3.1672	1.8785	1.7675	1.4649	1.2772	1.2868	1.3596	0.1494	3.1998	0.8962	0.9613	0.7353	0.6989	0.6626	0.7851	0.5515	0.5457	0.3791	0.4902	0.5898	0.5994	0.2662	0.3619	0.3006	0.2738	0.3926	0.0651	0.5132	0.0402	0.1743	0.3274	0.157	0.4902	0.1111	0.1972	0.1857	0.0287	0.1628	0.1647	0.0977	0.0038	0.0498	0.1762	0.113	0.1245
H-MF-2	17.2186	19.7431	10.7381	2.237	1.9448	3.0933	0.2512	1.1564	1.1928	1.7331	0.5877	4.8706	0.0806	0.9447	0.4882	0.5134	0.8926	0.9179	0.3665	0.406	0.6019	0.4645	0.1422	0.4518	0.1927	0.4155	0.1011	0.1517	0.1564	0.2907	1.2544	0.1311	0.0269	0.0569	0.2938	0.1422	0.0253	0.1122	0.5751	0.0664	0.0237	0.2101	0.0569	0.1185	0.0506	0.0932	0.0948	0.1137	0.1216
H-MF-3	16.874	7.4289	0.2006	1.2274	1.9654	5.0174	4.3214	0.949	0.5718	0.7484	0.6915	0.0823	0.2664	0.3757	0.2141	0.5478	0.4071	0.4985	0.4012	0.1332	0.1407	0.3248	0.1018	0.2305	0.3308	0.235	0.1168	0.1976	0.1317	0.1153	0.0539	0.1332	0.003	0.5957	0.1197	0.1751	0.1856	0.0494	0.1826	0.0494	0.1766	0.1018	0.0808	0.1587	0.2275	0.0748	0.0778	0.0479	0.0808
H-MF-4	15.4419	13.8636	29.6314	2.0843	2.1169	2.525	0.6611	0.835	0.8272	1.0972	0.6782	3.7573	0.1273	0.4051	0.7279	0.5742	0.4097	0.5028	0.3166	0.3383	0.464	0.3057	0.225	0.3182	0.3042	0.225	0.1552	0.1707	0.1862	0.1288	0.4128	0.2374	0.0202	0.0279	0.1955	0.0978	0.0729	0.0466	0.1924	0.0652	0.0155	0.1412	0.1738	0.0978	0.031	0.0388	0.0621	0.104	0.045
H-MF-5	25.7447	15.2984	0.6898	3.2936	3.2839	3.3986	3.8513	1.4418	1.0396	1.263	1.4846	0.1244	3.1207	0.6879	0.9988	0.6879	0.7131	0.7637	0.6879	0.6956	0.6529	0.4761	0.4605	0.4022	0.684	0.2954	0.3381	0.2759	0.3128	0.3459	0.0564	0.3148	0.0175	0.375	0.2701	0.2565	0.4022	0.0816	0.136	0.1846	0.1768	0.1457	0.2643	0.0952	0.0097	0.0738	0.2312	0.1516	0.1341
L-MF-1	24.2049	19.7565	0.2379	4.387	3.0114	1.0837	1.6656	1.9704	2.0429	2.1192	1.2139	0.0929	1.2362	1.2083	0.8086	1.0689	0.6079	0.6804	0.5595	0.948	0.3867	0.6618	0.8923	0.4963	0.474	0.329	0.4945	0.2677	0.3588	0.3104	0.0112	0.0967	0.0818	0.2844	0.0911	0.422	0.1264	0.4722	0.0204	0.2547	0.1599	0.2063	0.1822	0.2194	0.3643	0.3513	0.0706	0.2584	0.1599
L-MF-2	20.0356	15.8632	0.4569	3.8182	3.1011	1.8295	2.7965	1.9664	1.7747	1.4787	1.3315	0.1438	0.344	1.0063	1.2134	0.943	0.7034	0.7102	0.7479	0.623	0.6264	0.7154	0.9447	0.4758	0.4895	0.3526	0.4313	0.3149	0.3372	0.4142	0.0565	0.5699	1.5334	0.1472	0.3029	0.267	0.4501	0.2773	0.2225	0.2738	0.3132	0.2002	0.1694	0.2447	0.0086	0.0702	0.19	0.1575	0.0976
L-MF-3	20.6713	18.6871	0.2483	4.7016	2.7603	2.0742	1.7809	2.8874	2.9676	1.1084	1.0928	0.1036	0.0782	1.3078	0.6099	0.8621	0.8836	0.4829	0.6744	0.6803	0.9208	0.9266	0.4359	0.5474	0.3441	0.434	0.5044	0.3832	0.348	0.3011	0.1095	0.3304	0.4672	0.2346	0.215	0.3187	0.1838	0.5943	0.045	0.2815	0.4731	0.2053	0.1994	0.2561	0.7253	0.2346	0.2522	0.1838	0.1935
L-MF-4	25.3375	12.2712	15.6097	1.9715	2.1698	2.4596	1.2145	0.8008	0.7055	1.3022	0.8084	0.1563	0.6368	0.5396	0.5453	0.4576	0.368	0.5968	0.4061	0.4271	0.2746	0.326	0.2326	0.4176	0.4614	0.3184	0.1468	0.2441	0.1716	0.1144	0.5491	0.0477	0.0114	0.408	0.2441	0.1049	0.2212	0.0763	0.2536	0.0629	0.0248	0.1487	0.0877	0.1049	0.0801	0.0477	0.0515	0.0915	0.0705
L-MF-5	16.4714	16.9299	0.2342	4.5909	3.1333	1.7719	1.88	4.1284	2.9752	1.3815	1.0271	0.0841	0.2182	1.1933	1.2753	0.945	0.6827	0.5446	1.2093	0.937	1.0531	1.0451	0.5926	0.3664	0.3504	0.4805	0.6767	0.4985	0.4565	0.2783	0.044	0.1762	0.3243	0.1822	0.4044	0.4745	0.2202	0.2923	0.1542	0.4725	0.3464	0.1982	0.2603	0.2182	0.034	0.4445	0.2543	0.1662	0.1822
[truncated: 108 more columns]

## Sheet: Table S4
Table S4 The relative abundance of fungi at the genus level detected in ruminal contents samples.
Sample	Viridiplantae_Glycine	Fungi_Dipodascus	Fungi_Mycosphaerella	Viridiplantae_Medicago	Fungi_Candida	Fungi_Neocallimastix	Fungi_Alternaria	Fungi_Aspergillus	Fungi_Wickerhamomyces	Fungi_Debaryomyces	Fungi_Caecomyces	Fungi_Piromyces	Fungi_Thermomyces	Fungi_Clavispora	Fungi_Orpinomyces	Fungi_Wallemia	Fungi_Ascochyta	Fungi_Diutina	Fungi_Stemphylium	Fungi_Sporobolomyces	Fungi_Saccharomyces	Fungi_Diaporthe	Fungi_Pyrenophora	Fungi_Xeromyces	Viridiplantae_Solanum	Fungi_Kluyveromyces	Fungi_Anaeromyces	Fungi_Hyphopichia	Fungi_Mucor	Fungi_Issatchenkia	Fungi_Cladosporium	Fungi_Cercospora	Fungi_Penicillium	Fungi_Xerochrysium	Viridiplantae_Brassica	Fungi_Aureobasidium	Fungi_Thermoascus	Fungi_Acremonium	Viridiplantae_Artemisia	Fungi_Sarocladium	Viridiplantae_Zea	Fungi_Blumeria	Viridiplantae_Sida	Fungi_Papiliotrema	Fungi_Acaulium	Viridiplantae_Gossypium	Fungi_Nigrospora	Fungi_Kazachstania	Fungi_Myceliophthora
H-MF-1	50.0236	9.735	10.343	2.6586	4.3192	1.8801	4.8609	2.0242	1.3591	0.405	0.3528	1.2415	0.6609	1.2821	1.596	0.034	0.3802	0.0952	0.3719	0.1507	0.2327	0.1251	0.2054	0.2095	0.0679	0.0489	0.1872	0.1723	0.0894	0.0133	0.0124	0.0861	0.0157	0.0323	0.0613	0.0389	0.053	0.0041	0.0141	0.0282	0.0381	0.0596	0.0017	0.0547	0.1449	0.1458	0.0257	0.0613	0.0025
H-MF-2	35.1442	7.7143	19.5797	9.3268	5.7121	4.6423	4.3854	2.5503	1.8507	1.194	0.2507	0.8754	0.4428	0.2265	0.0609	0.0164	0.5443	0.1538	0.1117	0.4474	0.0484	0.0429	0.1702	0.2936	0.0187	0.0672	0.0109	0.0664	0.0867	0.0125	0.0008	0.0016	0.1507	0.0718	0.164	0.1	0.0328	0.0711	0.0461	0.0469	0.0437	0.0008	0.0125	0.0016	0.0023	0.0406	0.1265	0.0383	0.0867
H-MF-3	60.1575	11.9416	4.5504	2.1911	4.2989	4.1699	2.9474	1.5422	0.8957	0.1346	0.3669	0.6441	0.4959	0.8468	0.0312	0.0288	0.2524	0.0537	0.1586	0.2668	0.2195	0.2179	0.1434	0.1306	0.0216	0.0641	0.0016	0.0385	0.1162	0.2628	0.0024	0.0505	0.0016	0.1017	0.0625	0.0481	0.0024	0.0016	0.0176	0.0088	0.0457	0.0088	0.0184	0.0729	0.0288	0.008	0.0232	0.032	0.0721
H-MF-4	50.9601	11.6267	7.6089	3.43	4.6542	4.9917	3.1227	2.0714	1.0546	1.5256	0.2863	0.7355	0.2746	0.8758	0.042	0.0151	0.3694	0.6138	0.1982	0.0756	0.1805	0.0957	0.1612	0.089	0.0143	0.1646	0.0025	0.0126	0.0386	0.0319	0.1587	0.0479	0.0034	0.0411	0.0445	0.0437	0.1419	0.0092	0.0462	0.0126	0.0479	0.0008	0.0235	0.0395	0.0579	0.0025	0.0344	0.021	0.0008
H-MF-5	65.2675	10.0297	5.0072	1.5774	2.557	1.4382	2.3716	1.9438	0.737	0.0555	0.1793	0.4407	0.7772	0.2835	0.9779	0.0615	0.3835	0.0026	0.1085	0.1179	0.035	0.2041	0.2101	0.0734	0.8711	0.1008	0.0043	0.1759	0.0914	0.0214	0.0026	0.0145	0.0393	0.0393	0.0068	0.029	0.0034	0.1495	0.0453	0	0.0436	0.0009	0.0188	0.0504	0.0026	0.0581	0.029	0.0068	0.0214
L-MF-1	35.8607	16.0659	7.9218	5.2225	4.1412	5.388	4.8907	2.8945	0.9307	0.2338	2.9969	1.3282	0.7284	0.4465	0.0937	0.0884	0.5297	0.1891	0.1637	0.1804	0.2635	0.2662	0.0858	0.1506	0	0.1313	0.0079	0.1646	0.0805	0.056	0.042	0.0376	0.0963	0.0385	0.0096	0.0026	0.0587	0.1287	0.0158	0.1392	0.0166	0.0394	0.0079	0.0499	0.0053	0.0061	0.0254	0.0665	0
L-MF-2	45.633	9.7124	7.009	12.4772	3.1904	1.0319	2.5788	1.7365	0.6695	4.8768	0.5747	0.902	0.4791	0.78	0.9011	0.0404	0.3018	1.5487	0.2501	0.1158	0.222	0.0965	0.0965	0.1062	0	0.0763	0.5072	0.0588	0.0649	0.0623	0.0193	0.0404	0.0193	0.0351	0.0474	0.0193	0.0772	0.0219	0.0421	0.0491	0.0667	0.0509	0.2562	0.0544	0.0351	0.0105	0.0421	0.0105	0.0053
L-MF-3	69.9654	7.3036	4.8059	2.7132	1.4844	2.0822	3.3703	2.0543	0.3046	0.123	0.6964	0.1911	0.8387	0.0838	0.2461	0.0925	0.0637	0.0087	0.1806	0.082	0.0925	0.1361	0.0541	0.0567	0.0209	0.0593	0.0663	0.0567	0.1082	0.0393	0.0035	0.0803	0.0192	0.041	0.0079	0.0559	0.0009	0	0.014	0.0244	0.0113	0.0881	0.0113	0.0009	0.0035	0.0497	0.0183	0.0035	0.1152
L-MF-4	53.4623	12.7436	4.8601	2.9686	4.6005	6.7931	3.3787	1.5829	0.989	0.3468	0.7378	0.5698	0.7444	0.7894	0.0299	0.069	0.2678	0.0907	0.1439	0.1339	0.267	0.1231	0.1647	0.1015	0	0.2021	0.0067	0.0998	0.1056	0.0532	0.2021	0.0141	0.0116	0.0025	0.01	0.0582	0.0033	0	0.0665	0.0707	0.0466	0.0516	0.0116	0.0358	0.0707	0.02	0.0067	0.0774	0.0008
L-MF-5	55.1193	5.9566	4.1418	3.8286	1.2404	1.9365	1.5662	13.0326	0.4384	0.1596	1.1925	0.2175	0.5601	0.1243	1.2202	3.7152	0.2041	0.1352	0.0512	0.1579	0.1041	0.1352	0.0924	0.0537	0.0277	0.063	0.1663	0.0621	0.0983	0.0126	0.0529	0.0731	0.0848	0.0151	0.0034	0.0008	0.0176	0.0042	0.0764	0.0042	0.0168	0.0714	0.0084	0.0008	0	0.0025	0.0034	0.0042	0.0042
[truncated: 127 more columns]

## Sheet: Table S5
Table S5 The correlation between ruminal bacteria and fungi.
Bacteria	Fungi	Correlation coefficient	P Value
Prevotella_1	Dipodascus	0.84071	0.02
Prevotella_1	Thermomyces	0.623643	0.02
Prevotella_1	Diaporthe	0.600693	0.02
Succinivibrionaceae_UCG-001	Mycosphaerella	0.632926	0
Succinivibrionaceae_UCG-001	Candida	0.692657	0
Succinivibrionaceae_UCG-001	Wickerhamomyces	0.71703	0
Succinivibrionaceae_UCG-001	Debaryomyces	0.519724	0
Succinivibrionaceae_UCG-001	Pyrenophora	0.666947	0
Rikenellaceae_RC9_gut_group	Candida	-0.849139	0
Rikenellaceae_RC9_gut_group	Wickerhamomyces	-0.859437	0
Rikenellaceae_RC9_gut_group	Clavispora	-0.727416	0
Rikenellaceae_RC9_gut_group	Wallemia	0.515711	0.04
Rikenellaceae_RC9_gut_group	Pyrenophora	-0.868083	0
Rikenellaceae_RC9_gut_group	Xeromyces	-0.693131	0
Prevotellaceae_UCG-001	Diaporthe	1	0.02
Ruminococcaceae_UCG-014	Glycine	0.643431	0.04
Ruminococcaceae_UCG-014	Caecomyces	-0.537737	0.02
Ruminococcaceae_UCG-014	Pyrenophora	0.612725	0
Ruminococcaceae_NK4A214_group	Dipodascus	-0.695053	0
Ruminococcaceae_NK4A214_group	Mycosphaerella	-0.586668	0.04
Ruminococcaceae_NK4A214_group	Candida	-0.927072	0
Ruminococcaceae_NK4A214_group	Alternaria	-0.616878	0.04
Ruminococcaceae_NK4A214_group	Wickerhamomyces	-0.883469	0
Ruminococcaceae_NK4A214_group	Clavispora	-0.781788	0
Ruminococcaceae_NK4A214_group	Orpinomyces	0.517112	0.04
Ruminococcaceae_NK4A214_group	Pyrenophora	-0.828727	0
Ruminococcaceae_NK4A214_group	Xeromyces	-0.666179	0.04
Christensenellaceae_R-7_group	Dipodascus	-0.698117	0
Christensenellaceae_R-7_group	Candida	-0.825537	0
Christensenellaceae_R-7_group	Wickerhamomyces	-0.816018	0
Christensenellaceae_R-7_group	Clavispora	-0.806532	0
Christensenellaceae_R-7_group	Pyrenophora	-0.945845	0
Ruminococcus_1	Glycine	-0.677427	0.02
Ruminococcus_1	Medicago	0.560897	0.04
Ruminococcus_1	Neocallimastix	0.523898	0
Ruminococcus_1	Ascochyta	0.616514	0.02
Prevotella_7	Mycosphaerella	0.775933	0.02
Prevotella_7	Candida	0.556632	0
Prevotella_7	Wickerhamomyces	0.615743	0
Prevotella_7	Debaryomyces	0.570063	0.02
Prevotella_7	Wallemia	-0.528982	0
Succinivibrionaceae_UCG-002	Diaporthe	0.534851	0.02
Saccharofermentans	Dipodascus	-0.617892	0.04
Saccharofermentans	Candida	-0.59506	0
Saccharofermentans	Clavispora	-0.741879	0
Saccharofermentans	Pyrenophora	-0.825099	0
Treponema_2	Neocallimastix	-0.595683	0
Treponema_2	Alternaria	-0.632313	0
Treponema_2	Orpinomyces	0.692019	0
Prevotellaceae_NK3B31_group	Wickerhamomyces	-0.679044	0.02
Prevotellaceae_NK3B31_group	Pyrenophora	-0.816034	0
Candidatus_Saccharimonas	Saccharomyces	-0.696038	0
Candidatus_Saccharimonas	Solanum	0.517717	0.04
Eubacterium_ruminantium_group	Candida	0.788162	0.04
Eubacterium_ruminantium_group	Wickerhamomyces	0.789328	0.02
Eubacterium_ruminantium_group	Ascochyta	0.747611	0.02
Eubacterium_ruminantium_group	Pyrenophora	0.607265	0
Eubacterium_ruminantium_group	Xeromyces	0.734696	0.04
Veillonellaceae_UCG-001	Mycosphaerella	-0.774771	0
Veillonellaceae_UCG-001	Candida	-0.855174	0
Veillonellaceae_UCG-001	Neocallimastix	-0.6872	0
Veillonellaceae_UCG-001	Alternaria	-0.762851	0
Veillonellaceae_UCG-001	Wickerhamomyces	-0.752189	0
Veillonellaceae_UCG-001	Debaryomyces	-0.51139	0.04
Veillonellaceae_UCG-001	Piromyces	-0.628591	0.02
Veillonellaceae_UCG-001	Orpinomyces	0.846554	0
Veillonellaceae_UCG-001	Wallemia	0.806692	0.04
Veillonellaceae_UCG-001	Ascochyta	-0.538958	0
Veillonellaceae_UCG-001	Xeromyces	-0.659859	0.02
Fibrobacter	Candida	-0.659873	0
Fibrobacter	Wickerhamomyces	-0.573545	0
Fibrobacter	Clavispora	-0.591476	0
Fibrobacter	Wallemia	0.524256	0
Fibrobacter	Pyrenophora	-0.566827	0
Fibrobacter	Xeromyces	-0.533861	0
Ruminococcaceae_UCG-005	Dipodascus	-0.872253	0
Ruminococcaceae_UCG-005	Candida	-0.734285	0
Ruminococcaceae_UCG-005	Neocallimastix	-0.5409	0.04
Ruminococcaceae_UCG-005	Alternaria	-0.543244	0.04
Ruminococcaceae_UCG-005	Piromyces	-0.688414	0.02
Ruminococcaceae_UCG-005	Clavispora	-0.751662	0
Ruminococcaceae_UCG-005	Saccharomyces	-0.734394	0
Ruminococcaceae_UCG-005	Xeromyces	-0.540167	0.02
Eubacterium_coprostanoligenes_group	Dipodascus	-0.632401	0
Eubacterium_coprostanoligenes_group	Mycosphaerella	-0.535853	0.02
Eubacterium_coprostanoligenes_group	Candida	-0.846182	0
Eubacterium_coprostanoligenes_group	Wickerhamomyces	-0.883829	0
Eubacterium_coprostanoligenes_group	Clavispora	-0.819917	0
Eubacterium_coprostanoligenes_group	Pyrenophora	-0.918833	0
CAG-352	Candida	-0.563874	0
CAG-352	Wickerhamomyces	-0.620424	0.02
CAG-352	Pyrenophora	-0.627921	0
Lachnospiraceae_AC2044_group	Alternaria	0.694757	0.04
Prevotellaceae_UCG-004	Dipodascus	0.582395	0.02
Prevotellaceae_UCG-004	Clavispora	0.595808	0.04
Prevotellaceae_UCG-004	Diaporthe	0.696757	0.02
Lachnospiraceae_NK3A20_group	Clavispora	-0.604522	0.02
Ruminococcaceae_UCG-010	Mycosphaerella	-0.689202	0.02
Ruminococcaceae_UCG-010	Candida	-0.844186	0
Ruminococcaceae_UCG-010	Neocallimastix	-0.602208	0
Ruminococcaceae_UCG-010	Alternaria	-0.520027	0.04
Ruminococcaceae_UCG-010	Wickerhamomyces	-0.832981	0
Ruminococcaceae_UCG-010	Orpinomyces	0.689173	0
Ruminococcaceae_UCG-010	Wallemia	0.630735	0
Ruminococcaceae_UCG-010	Pyrenophora	-0.696493	0
Ruminococcaceae_UCG-010	Xeromyces	-0.70613	0
Butyrivibrio_2	Mycosphaerella	-0.960617	0
Butyrivibrio_2	Medicago	-0.539031	0.02
Butyrivibrio_2	Candida	-0.820827	0
Butyrivibrio_2	Wickerhamomyces	-0.870772	0
Butyrivibrio_2	Debaryomyces	-0.532423	0.02
Butyrivibrio_2	Piromyces	-0.793417	0
Butyrivibrio_2	Orpinomyces	0.505359	0
Butyrivibrio_2	Wallemia	0.814641	0
Butyrivibrio_2	Ascochyta	-0.799897	0
Butyrivibrio_2	Xeromyces	-0.822962	0
Anaerovorax	Mycosphaerella	-0.748412	0
Anaerovorax	Candida	-0.912731	0
Anaerovorax	Neocallimastix	-0.618291	0.02
Anaerovorax	Alternaria	-0.643196	0.02
Anaerovorax	Wickerhamomyces	-0.893545	0
Anaerovorax	Clavispora	-0.593354	0.04
Anaerovorax	Orpinomyces	0.672286	0.02
Anaerovorax	Wallemia	0.674657	0
Anaerovorax	Ascochyta	-0.57797	0.02
Anaerovorax	Pyrenophora	-0.723236	0
Anaerovorax	Xeromyces	-0.844237	0
Desulfovibrio	Glycine	-0.583212	0.02
Desulfovibrio	Neocallimastix	-0.743559	0.02
Desulfovibrio	Orpinomyces	0.710983	0.04
Eubacterium_ventriosum_group	Neocallimastix	-0.713091	0
Eubacterium_ventriosum_group	Caecomyces	-0.570948	0.04
Eubacterium_ventriosum_group	Orpinomyces	0.594563	0.02
Methanobrevibacter	Dipodascus	-0.630398	0.02
Methanobrevibacter	Candida	-0.706652	0
Methanobrevibacter	Neocallimastix	-0.646871	0.02
Methanobrevibacter	Wickerhamomyces	-0.739588	0
Methanobrevibacter	Orpinomyces	0.516637	0.04
Methanobrevibacter	Ascochyta	-0.571956	0.04
Methanobrevibacter	Pyrenophora	-0.817998	0
Methanobrevibacter	Xeromyces	-0.536118	0.04
Selenomonas_1	Debaryomyces	-0.605529	0
Selenomonas_1	Thermomyces	0.8266	0.02
Selenomonas_1	Diaporthe	0.797895	0
Pseudobutyrivibrio	Dipodascus	-0.588561	0.02
Pseudobutyrivibrio	Diaporthe	-0.601727	0.02
Moryella	Mycosphaerella	-0.585831	0.02
Moryella	Candida	-0.673467	0
Moryella	Wickerhamomyces	-0.686969	0
Moryella	Debaryomyces	-0.530809	0
Moryella	Clavispora	-0.563521	0.04
Moryella	Wallemia	0.641779	0.04
Moryella	Pyrenophora	-0.679229	0
Ruminiclostridium_9	Orpinomyces	0.553612	0.02
p-1088-a5_gut_group	Candida	-0.64901	0
p-1088-a5_gut_group	Wickerhamomyces	-0.713925	0
p-1088-a5_gut_group	Caecomyces	0.646496	0.02
p-1088-a5_gut_group	Clavispora	-0.646645	0
p-1088-a5_gut_group	Pyrenophora	-0.910896	0
Lachnospira	Wickerhamomyces	0.583012	0.02
Lachnospira	Pyrenophora	0.67024	0
Papillibacter	Dipodascus	-0.637596	0.04
Papillibacter	Mycosphaerella	-0.595867	0
Papillibacter	Candida	-0.900626	0
Papillibacter	Neocallimastix	-0.708639	0
Papillibacter	Alternaria	-0.630396	0
Papillibacter	Wickerhamomyces	-0.841438	0
Papillibacter	Clavispora	-0.581066	0.04
Papillibacter	Orpinomyces	0.745258	0
Papillibacter	Wallemia	0.654395	0.02
Papillibacter	Pyrenophora	-0.745294	0
Papillibacter	Xeromyces	-0.683321	0
Marvinbryantia	Mycosphaerella	-0.669813	0
Marvinbryantia	Candida	-0.655459	0
Marvinbryantia	Wickerhamomyces	-0.757579	0
Marvinbryantia	Ascochyta	-0.572847	0.04
Marvinbryantia	Pyrenophora	-0.623456	0
Ruminococcaceae_UCG-002	Candida	-0.562394	0.02
Ruminococcaceae_UCG-002	Sporobolomyces	-0.768511	0.02
Ruminococcaceae_UCG-002	Xeromyces	-0.761812	0
Acetitomaculum	Wickerhamomyces	-0.568615	0.02
Acetitomaculum	Caecomyces	0.569086	0
Acetitomaculum	Ascochyta	-0.501052	0.02
Acetitomaculum	Pyrenophora	-0.763113	0
Sharpea	Neocallimastix	0.607376	0
Sharpea	Caecomyces	0.566503	0.02
Sharpea	Orpinomyces	-0.619766	0
Ruminococcus_gauvreauii_group	Aspergillus	0.650039	0
Ruminococcus_gauvreauii_group	Wickerhamomyces	-0.555799	0.04
Ruminococcus_gauvreauii_group	Caecomyces	0.675293	0.04
Ruminococcus_gauvreauii_group	Clavispora	-0.707638	0.02
Ruminococcus_gauvreauii_group	Wallemia	0.674375	0.04
Ruminococcus_gauvreauii_group	Pyrenophora	-0.656514	0.04
Family_XIII_AD3011_group	Dipodascus	-0.747118	0
Family_XIII_AD3011_group	Candida	-0.757631	0
Family_XIII_AD3011_group	Neocallimastix	-0.785967	0
Family_XIII_AD3011_group	Alternaria	-0.623348	0
Family_XIII_AD3011_group	Wickerhamomyces	-0.668724	0
Family_XIII_AD3011_group	Piromyces	-0.667334	0.02
Family_XIII_AD3011_group	Clavispora	-0.542295	0
Family_XIII_AD3011_group	Orpinomyces	0.794104	0
Family_XIII_AD3011_group	Ascochyta	-0.601093	0.04
Family_XIII_AD3011_group	Saccharomyces	-0.573977	0.04
Family_XIII_AD3011_group	Xeromyces	-0.551461	0.02
Family_XIII_AD3011_group	Solanum	0.619021	0
Erysipelotrichaceae_UCG-004	Wickerhamomyces	-0.524163	0.02
Erysipelotrichaceae_UCG-004	Clavispora	-0.516467	0
Erysipelotrichaceae_UCG-004	Pyrenophora	-0.678819	0
Lachnospiraceae_XPB1014_group	Candida	-0.530106	0.02
Lachnospiraceae_XPB1014_group	Debaryomyces	-0.616492	0
Lachnospiraceae_XPB1014_group	Clavispora	-0.708473	0
Lachnospiraceae_XPB1014_group	Diutina	-0.572101	0
Prevotellaceae_YAB2003_group	Wickerhamomyces	0.558172	0.04
Prevotellaceae_YAB2003_group	Debaryomyces	0.510452	0.02
Prevotellaceae_YAB2003_group	Diaporthe	-0.546679	0
Prevotellaceae_YAB2003_group	Pyrenophora	0.577254	0
Schwartzia	Neocallimastix	0.605196	0
Schwartzia	Wickerhamomyces	0.511378	0.04
Schwartzia	Orpinomyces	-0.615071	0.02
Agathobacter	Wickerhamomyces	0.61788	0.04
Agathobacter	Caecomyces	-0.557638	0.04
Agathobacter	Diaporthe	-0.512894	0.02
Agathobacter	Pyrenophora	0.679112	0.02
Anaerovibrio	Glycine	0.792408	0
Anaerovibrio	Medicago	-0.524227	0

## Sheet: Table S6
Table S6 Different metabolites between L-MF and H-MF groups (fold change ≠ 1 and P < 0.05).
Name	L-MF-1	L-MF-2	L-MF-3	L-MF-4	L-MF-5	H-MF-1	H-MF-2	H-MF-3	H-MF-4	H-MF-5	control_mean	case_mean	log2_FC(case_mean/control_mean)	P value	vip	Formula	Molecular Weight	PPM	RT [min]	m/z	Class	CAS	HMDB	C_ID	Pathway	KEGG_B_class	KEGG_A_class
POS
Thiamine	878954	5.71616e+06	1.34255e+06	9.11359e+06	6.47239e+06	2.4456e+07	1.59782e+07	8.09271e+06	9.33731e+06	8.72947e+06	4.70473e+06	1.33187e+07	1.50127	0.0392061	0.716056	C12 H16 N4 O S	264.105	1.12784	1.308	265.112	Diazines	59-43-8	HMDB0000235	C00378	ko01100//Metabolic pathways;ko02010//ABC transporters;ko04977//Vitamin digestion and absorption;ko00730//Thiamine metabolism;ko04122//Sulfur relay system	Digestive system;Folding, sorting and degradation;Global and overview maps;Membrane transport;Metabolism of cofactors and vitamins	Environmental Information Processing;Genetic Information Processing;Metabolism;Organismal Systems
DL-Dipalmitoylphosphatidylcholine	5.75554e+06	9.38445e+06	2.2385e+06	1.66931e+06	4.42897e+06	1.3891e+06	1.11459e+06	1.18864e+06	757339	2.56143e+06	4.69536e+06	1.40222e+06	-1.74352	0.0488464	0.532969	C40 H80 N O8 P	733.562	0.64773	15.375	734.569	--	--	--	-	-	-	-
Acetophenone	5.77429e+07	5.82182e+07	3.67103e+07	3.7342e+07	4.30596e+07	2.10287e+07	2.88133e+07	4.76113e+07	2.4753e+07	1.17231e+07	4.66146e+07	2.67859e+07	-0.79931	0.0312844	1.25845	C8 H8 O	120.058	1.87513	7.913	121.065	Organooxygen compounds	98-86-2	HMDB0033910	C07113	ko01120//Microbial metabolism in diverse environments;ko01220//Degradation of aromatic compounds	Global and overview maps	Metabolism
L(-)-Carnitine	1.58352e+07	1.73889e+07	1.96641e+07	1.67106e+07	2.11394e+07	2.47387e+07	3.28482e+07	3.07082e+07	1.93819e+07	2.36111e+07	1.81476e+07	2.62576e+07	0.532953	0.0152199	0.758602	C7 H15 N O3	161.105	0.413767	1.353	162.113	--	--	--	-	-	-	-
Boldione	1.03166e+06	665228	1.2757e+06	776981	592185	1.36102e+06	899564	1.53331e+06	1.50668e+06	1.29669e+06	868352	1.31945e+06	0.603591	0.0290769	0.193225	C19 H24 O2	284.178	0.0704067	15.163	285.185	Steroids and steroid derivatives	897-06-3	HMDB0003422	C20144	ko01100//Metabolic pathways;ko01120//Microbial metabolism in diverse environments	Global and overview maps	Metabolism
LysoPC 12:1	261501	882586	1.15558e+06	735871	497961	1.34688e+06	1.47169e+06	1.08649e+06	1.27146e+06	818636	706701	1.19903e+06	0.762701	0.0331187	0.225068	C20 H36 N O7 P	433.222	1.40602	9.798	434.23	--	--	--	-	-	-	-
(2E)-6-hydroxy-2-methyl-6-(4-methylphenyl)hept-2-enoic acid	7.68155e+06	1.10831e+07	5.8053e+06	1.14977e+07	9.7473e+06	4.18524e+06	7.45006e+06	6.54491e+06	6.67317e+06	4.23794e+06	9.16299e+06	5.81827e+06	-0.655229	0.0295825	0.54907	C15 H20 O3	270.122	88581	6.193	271.129	--	--	--	-	-	-	-
1,4-dihydroxyheptadec-16-en-2-yl acetate	1.02201e+07	1.21894e+07	1.03927e+07	1.66215e+07	1.16491e+07	2.65081e+07	1.4524e+07	2.73034e+07	1.82952e+07	1.56789e+07	1.22146e+07	2.04619e+07	0.744339	0.0231153	0.746622	C19 H36 O4	328.261	0.183902	14.774	329.269	--	--	--	-	-	-	-
N-(6-methoxypyridin-3-yl)thiophene-2-carboxamide	1.62052e+07	1.4959e+07	1.86122e+07	1.88989e+07	1.65092e+07	2.32475e+07	2.76374e+07	1.87157e+07	2.13785e+07	2.10342e+07	1.70369e+07	2.24027e+07	0.395007	0.0124157	0.628356	C11 H10 N2 O2 S	234.05	15.1314	1.275	235.057	--	--	--	-	-	-	-
SB 205607	6.46517e+06	5.59742e+06	7.26406e+06	6.64744e+06	4.65395e+06	1.57058e+07	1.58201e+07	1.05041e+07	8.36059e+06	1.03494e+07	6.12561e+06	1.2148e+07	0.987794	0.00532675	0.710696	C23 H24 N2 O	344.186	9.30706	15.075	345.193	--	--	--	-	-	-	-
6-methyl-7-nitro-2,3-dihydro-1,4-benzodioxine	8.00135e+06	7.42737e+06	6.0367e+06	7.00274e+06	9.56085e+06	6.57027e+06	5.85471e+06	6.30991e+06	5.99044e+06	3.81668e+06	7.6058e+06	5.7084e+06	-0.414013	0.0375685	0.410631	C9 H9 N O4	177.043	92335.6	7.207	178.05	--	--	--	-	-	-	-
PC (10:0/10:0)	809649	999843	1.18817e+06	997995	967862	1.73189e+06	1.13547e+06	1.39327e+06	1.05021e+06	1.51816e+06	992703	1.3658e+06	0.460311	0.027246	0.201342	C28 H56 N O8 P	565.375	1.33649	14.458	566.383	--	--	--	-	-	-	-
Octadecanedioic acid	1.26599e+08	207178735	1.94128e+08	2.38048e+08	2.29506e+08	4.14295e+08	2.98725e+08	2.73242e+08	2.48541e+08	2.40519e+08	1.99092e+08	295064480	0.567596	0.0325175	2.76226	C18 H34 O4	314.246	0.125914	14.486	315.253	Fatty Acyls	871-70-5	HMDB0000782	-	-	-	-
LPC 11:0	165997	514023	374290	265788	335142	605887	548389	336871	577745	653806	331048	544540	0.717996	0.0278784	0.11536	C19 H40 N O7 P	425.254	0.00176365	13.433	426.261	--	--	--	-	-	-	-
N3-cyclohexyl-3-azabicyclo[3.2.2]nonane-3-carbothioamide	2.32984e+06	2.97671e+06	3.03497e+06	3.14098e+06	3.07507e+06	7.22411e+06	5.34875e+06	3.85753e+06	3.90085e+06	6.56563e+06	2.91152e+06	5.37937e+06	0.885668	0.00768183	0.444216	C15 H26 N2 S	266.186	16.2677	14.335	267.193	--	--	--	-	-	-	-
Chenodeoxycholic acid-3-beta-D-glucuronide	824363	399048	636939	671260	724524	1.10645e+06	941115	821438	1.3895e+06	1.20585e+06	651227	1.09287e+06	0.746889	0.00675306	0.136542	C30 H48 O10	568.326	2.48496	16.848	569.333	--	--	--	-	-	-	-
Melatonin	130361	136826	141229	165903	152151	160532	289764	156577	307870	240719	145294	231093	0.669496	0.0286234	0.0517073	C13 H16 N2 O2	232.125	15.1742	10.505	233.132	Indoles and derivatives	73-31-4	HMDB0001389	C01598	ko01100//Metabolic pathways;ko00380//Tryptophan metabolism;ko04080//Neuroactive ligand-receptor interaction;ko04713//Circadian entrainment	Amino acid metabolism;Environmental adaptation;Global and overview maps;Signaling molecules and interaction	Environmental Information Processing;Metabolism;Organismal Systems
7-methyl-3-nitroimidazo[1,2-a]pyridine	3.47028e+06	4.78226e+06	6.92279e+06	5.06154e+06	3.57428e+06	5.72402e+06	1.04812e+07	8.37175e+06	6.56917e+06	6.77746e+06	4.76223e+06	7.58472e+06	0.671459	0.0274291	0.495544	C8 H7 N3 O2	199.033	124141	1.314	200.041	--	--	--	-	-	-	-
Phylloquinone	1.59244e+07	7.58865e+06	2.39883e+07	1.33407e+07	1.38161e+07	1.94714e+07	1.94282e+07	4.97063e+07	5.84285e+07	3.62611e+07	1.49316e+07	3.66591e+07	1.2958	0.0307352	1.0102	C31 H46 O2	450.348	3.86524	16.2	451.355	Prenol lipids	84-80-0	HMDB0015157	C02059	ko01100//Metabolic pathways;ko01110//Biosynthesis of secondary metabolites;ko04977//Vitamin digestion and absorption;ko00130//Ubiquinone and other terpenoid-quinone biosynthesis	Digestive system;Global and overview maps;Metabolism of cofactors and vitamins	Metabolism;Organismal Systems
gamma-Tocopherol	1.65326e+06	1.84047e+06	3.58516e+06	2.91884e+06	2.43614e+06	3.7807e+06	3.08872e+06	1.07027e+07	5.7469e+06	5.39032e+06	2.48677e+06	5.74186e+06	1.20724	0.0461337	0.453206	C28 H48 O2	416.366	2.3038	16.657	417.373	Prenol lipids	1406-66-2	HMDB0001492	C02483	ko01100//Metabolic pathways;ko01110//Biosynthesis of secondary metabolites;ko00130//Ubiquinone and other terpenoid-quinone biosynthesis	Global and overview maps;Metabolism of cofactors and vitamins	Metabolism
2-[2-(5-bromo-2-pyridyl)diaz-1-enyl]-5-(diethylamino)phenol	3.04591e+07	3.11963e+07	4.1432e+07	4.79896e+07	3.90447e+07	6.04398e+07	5.16133e+07	4.02141e+07	4.69965e+07	4.70325e+07	3.80243e+07	4.92592e+07	0.373471	0.0431729	0.993679	C15 H17 Br N4 O	348.062	8.40875	9.501	349.069	--	--	--	-	-	-	-
4-oxo-4-[(pyridin-4-ylmethyl)amino]but-2-enoic acid	14551444	1.67948e+07	1.81221e+07	1.87714e+07	1.60981e+07	2.70291e+07	2.2095e+07	23875169	2.06314e+07	1.65571e+07	1.68676e+07	2.20375e+07	0.385709	0.0256504	0.676666	C10 H10 N2 O3	206.069	1.29966	7.481	207.077	--	--	--	-	-	-	-
FMH	1.89134e+06	3.31452e+06	3.2413e+06	4.84904e+06	5.011e+06	9.40077e+06	4.86559e+06	4.7207e+06	5.0634e+06	1.01184e+07	3.66144e+06	6.83377e+06	0.90027	0.0444989	0.455335	C20 H27 N5 O4 S	433.182	9.4295	4.994	434.19	--	--	--	-	-	-	-
DL-Hexanoylcarnitine	6.81503e+06	5.77093e+06	4.85622e+06	7.53958e+06	5.88411e+06	5.66021e+06	4.96395e+06	4.05741e+06	4.90179e+06	4.58657e+06	6.17318e+06	4.83399e+06	-0.3528	0.0355469	0.323291	C13 H25 N O4	259.179	1.74289	12.633	260.186	--	--	--	-	-	-	-
LPC 16:2	2.20218e+06	3.74743e+06	3.70714e+06	3.23963e+06	3.57314e+06	5.2407e+06	3.99872e+06	4.66069e+06	3.93418e+06	4.82154e+06	3.2939e+06	4.53117e+06	0.460085	0.0116526	0.348899	C24 H46 N O7 P	491.302	0.71353	14.336	492.309	--	--	--	-	-	-	-
(11E,15Z)-9,10,13-trihydroxyoctadeca-11,15-dienoic acid	2.45143e+07	1.87026e+07	1.05142e+07	2.55746e+07	2.68044e+07	1.81167e+07	1.1892e+07	1.16986e+07	1.40199e+07	8.67243e+06	2.1222e+07	1.28799e+07	-0.72044	0.0395677	0.909955	C18 H32 O5	345.252	51875.4	12.163	346.259	--	--	--	-	-	-	-
PC (22:3e/16:1)	6.32733e+06	4.84235e+06	7.71782e+06	394907	346103	404765	400173	344819	344960	514162	3.9257e+06	401776	-3.28849	0.0491963	0.297541	C46 H86 N O7 P	795.627	15.4966	15.347	796.634	--	--	--	-	-	-	-
Amitriptyline-d3	6.81061e+06	1.08921e+07	1.65961e+07	1.91021e+07	1.35253e+07	3.8848e+07	1.6092e+07	2.4579e+07	1.95681e+07	2.04234e+07	1.33852e+07	2.39021e+07	0.836496	0.0483142	1.01004	C20 H20 [2]H3 N	280.202	90165.8	14.218	281.209	--	--	--	-	-	-	-
3-(4-nitrophenyl)[1,2,3]triazolo[1,5-a]quinazolin-5-amine	4.85401e+06	5.88244e+06	9.32612e+06	7.14714e+06	4.87891e+06	1.0255e+07	1.11074e+07	1.08822e+07	9.03677e+06	6.5356e+06	6.41772e+06	9.5634e+06	0.575461	0.0291605	0.584637	C15 H10 N6 O2	306.087	1.45854	10.702	307.094	--	--	--	-	-	-	-
PC (18:2/19:2)	2.43966e+08	2.41922e+08	9.90061e+07	7.87645e+07	2.78062e+08	2.18762e+07	1.0963e+08	8.4461e+07	5.45613e+07	7.74164e+07	1.88344e+08	6.95889e+07	-1.43644	0.0266361	3.60221	C45 H82 N O8 P	795.578	0.232266	16.345	778.575	--	--	--	-	-	-	-
PE (14:0/14:1)	2.06973e+07	3.03423e+06	4.25113e+06	1.33953e+07	2.93194e+06	3.0646e+07	3.25398e+07	8.69634e+06	3.59295e+07	4.14196e+07	8.86198e+06	2.98462e+07	1.75185	0.0132228	0.886135	C33 H64 N O8 P	633.438	1.44507	16.917	634.445	--	--	--	-	-	-	-
PC (18:3e/10:0)	1.06435e+06	1.38031e+06	1.79998e+06	1.34944e+06	1.29424e+06	2.53593e+06	1.68077e+06	2.02295e+06	1.56939e+06	2.20876e+06	1.37766e+06	2.00356e+06	0.540343	0.0185441	0.269812	C36 H68 N O7 P	657.473	0.304417	14.447	658.481	--	--	--	-	-	-	-
16-Heptadecyne-1,2,4-triol	2.72278e+06	4.08908e+06	5.1181e+06	4.45384e+06	2.55114e+06	9.05272e+06	6.34406e+06	8.28852e+06	4.53717e+06	1.19281e+07	3.78699e+06	8.03011e+06	1.08437	0.0136237	0.625723	C17 H32 O3	266.225	63364.4	12.824	267.232	--	--	--	-	-	-	-
Cholecalciferol	897385	871234	549816	837770	698220	1.3757e+06	1.12845e+06	1.70872e+06	1.97429e+06	1.59793e+06	770885	1.55702e+06	1.0142	0.00109075	0.183714	C27 H44 O	384.339	0.0883907	16.613	385.346	Steroids and steroid derivatives	67-97-0	HMDB0000876	C05443	ko01100//Metabolic pathways;ko04977//Vitamin digestion and absorption;ko00100//Steroid biosynthesis;ko05323//Rheumatoid arthritis	Digestive system;Global and overview maps;Immune diseases;Lipid metabolism	Human Diseases;Metabolism;Organismal Systems
Myristic acid	908600	954379	1.16136e+06	1.1841e+06	1.12806e+06	1.91906e+06	1.33045e+06	1.56445e+06	1.54e+06	1.07448e+06	1.0673e+06	1.48569e+06	0.477168	0.024068	0.182801	C14 H28 O2	228.209	0.0444154	14.656	229.216	Fatty Acyls	544-63-8	HMDB0000806	C06424	ko01100//Metabolic pathways;ko00061//Fatty acid biosynthesis	Global and overview maps;Lipid metabolism	Metabolism
Diosgenin	2.12518e+06	3.33304e+06	4.34091e+06	2.08438e+06	1.68319e+06	1.44833e+07	5.66594e+06	1.2782e+07	6.10362e+06	4.96227e+06	2.71334e+06	8.79944e+06	1.69734	0.0182733	0.728642	C27 H42 O3	374.319	96532	16.296	375.326	--	--	--	-	-	-	-
1-(4-Methoxyphenyl)-2-propanone	1.04305e+06	881008	1.35265e+06	1.43679e+06	1.21176e+06	2.35982e+06	1.51404e+06	1.75919e+06	2.12237e+06	2.03353e+06	1.18505e+06	1.95779e+06	0.724276	0.00249608	0.252695	C10 H12 O2	164.084	1.58685	15.688	165.091	Benzene and substituted derivatives	122-84-9	HMDB0032891	-	-	-	-
Vercuronium	806728	712131	665047	1.03306e+06	815234	1.3575e+06	735572	1.01461e+06	1.21119e+06	1.54573e+06	806440	1.17292e+06	0.540467	0.0440152	0.127683	C34 H56 N2 O4	556.412	22.2102	15.935	557.42	--	--	--	-	-	-	-
PMK	1.23511e+06	1.62644e+06	1.22946e+06	1.59483e+06	1.58073e+06	2.70141e+06	2.30196e+06	2.14333e+06	2.20363e+06	1.23177e+06	1.45331e+06	2.11642e+06	0.542278	0.0331319	0.180054	C16 H30 N4 O4 S	356.195	48112.9	8.4	357.202	--	--	--	-	-	-	-
methyl 3,4,5-trihydroxycyclohex-1-ene-1-carboxylate	457602	619706	434065	1.29889e+06	1.74439e+06	296993	350312	172144	180706	270206	910931	254072	-1.8421	0.0372377	0.208472	C8 H12 O5	226.027	201836	8.005	227.035	--	--	--	-	-	-	-
4-(2-chloro-6-fluorobenzyl)-1,3,5-trimethyl-1H-pyrazole	2.57198e+06	1.96661e+06	1.45983e+06	3.33054e+06	2.34967e+06	1.81411e+06	1.41949e+06	1.27471e+06	1.66364e+06	1.40573e+06	2.33573e+06	1.51554e+06	-0.624043	0.0365013	0.258581	C13 H14 Cl F N2	252.085	8.67037	9.343	253.093	--	--	--	-	-	-	-
1-[4-(2-chloro-6-fluorobenzyl)piperazino]-3-(1H-indol-1-yl)propan-2-ol	1.93235e+06	5.01238e+06	3.29895e+06	7.70333e+06	8.41025e+06	2.46859e+06	2.03047e+06	2.34278e+06	3.14597e+06	1.79113e+06	5.27145e+06	2.35579e+06	-1.16199	0.049894	0.408025	C22 H25 Cl F N3 O	401.163	9.26876	10.803	402.171	--	--	--	-	-	-	-
3-(2-pyridinyl)-2-[3-(trifluoromethyl)phenyl]acrylonitrile	187743	200075	252058	306305	276987	420136	429987	301754	326061	238668	244634	343321	0.488936	0.049722	0.0814909	C15 H9 F3 N2	274.073	5.06091	10.547	275.081	--	--	--	-	-	-	-
4-(Diethylamino)salicylaldehyde	2.46053e+07	3.15419e+07	1.60653e+07	3.81132e+07	3.31995e+07	9.60621e+06	2.30206e+07	2.00637e+07	1.35496e+07	5.9409e+06	2.8705e+07	1.44362e+07	-0.991612	0.0208864	1.09544	C11 H15 N O2	193.111	1.66371	8.662	194.118	--	--	--	-	-	-	-
(2,3,9,17,22R)-2,3,14,20,22-Pentahydroxyergost-7-en-6-one	5.34653e+06	9.41347e+06	9.29511e+06	1.00833e+07	8.94672e+06	2.95793e+07	1.06214e+07	1.85284e+07	1.46352e+07	1.1021e+07	8.61703e+06	1.68771e+07	0.969803	0.0499882	0.805186	C28 H46 O6	478.327	4.61856	15.051	479.334	--	--	--	-	-	-	-
Hydrocortisone	655480	1.10834e+06	1.57076e+06	1.43458e+06	968231	3.61039e+06	2.35431e+06	2.28205e+06	1.49317e+06	1.43487e+06	1.14748e+06	2.23496e+06	0.961781	0.0341482	0.330984	C21 H30 O5	362.21	2.28028	14.966	363.217	Steroids and steroid derivatives	50-23-7	HMDB0000063	C00735	ko01100//Metabolic pathways;ko04976//Bile secretion;ko04080//Neuroactive ligand-receptor interaction;ko00140//Steroid hormone biosynthesis;ko05200//Pathways in cancer;ko05215//Prostate cancer;ko04960//Aldosterone-regulated sodium reabsorption	Cancers;Digestive system;Excretory system;Global and overview maps;Lipid metabolism;Signaling molecules and interaction	Environmental Information Processing;Human Diseases;Metabolism;Organismal Systems
LPC 15:1	1.7394e+06	1.57778e+06	1.52982e+06	1.25384e+06	1.51095e+06	3.09395e+06	2.44964e+06	3.60212e+06	1.7454e+06	1.87724e+06	1.52236e+06	2.55367e+06	0.746263	0.0217745	0.262566	C23 H46 N O7 P	479.301	0.376711	14.437	480.308	--	--	--	-	-	-	-
NEG
3-Hydroxybutyric acid	1.028e+07	1.20434e+07	1.22131e+07	1.35376e+07	1.20979e+07	9.82076e+06	1.03242e+07	1.102e+07	1.01673e+07	7.606e+06	12034396	9.78766e+06	-0.298128	0.0201895	0.251203	C4 H8 O3	104.048	2.4593	1.458	103.04	Hydroxy acids and derivatives	300-85-6	HMDB0000357	C01089	ko01100//Metabolic pathways;ko04024//cAMP signaling pathway;ko00650//Butanoate metabolism;ko00072//Synthesis and degradation of ketone bodies	Carbohydrate metabolism;Global and overview maps;Lipid metabolism;Signal transduction	Environmental Information Processing;Metabolism
12(13)-DiHOME	1.02604e+08	1.36974e+08	1.47842e+08	9.65981e+07	1.81288e+08	3.13032e+08	151713886	1.99344e+08	306321546	1.81493e+08	1.33061e+08	2.30381e+08	0.791932	0.0292181	1.77033	C18 H34 O4	314.246	1.68795	12.588	313.239	--	--	--	-	-	-	-
Orotic acid	6.50889e+06	6.77254e+06	5.40293e+06	8.69767e+06	6.88292e+06	5.50146e+06	4.9856e+06	4.10312e+06	6.05603e+06	4.57602e+06	6.85299e+06	5.04445e+06	-0.442037	0.0210057	0.282528	C5 H4 N2 O4	156.017	2.13689	1.448	155.01	Diazines	65-86-1	HMDB0000226	C00295	ko01100//Metabolic pathways;ko00240//Pyrimidine metabolism	Global and overview maps;Nucleotide metabolism	Metabolism
Citraconic acid	9.9112e+06	8.60645e+06	1.04083e+07	9.02161e+06	9.80852e+06	7.19639e+06	7.27953e+06	7.10584e+06	7.54639e+06	7.69358e+06	9.55123e+06	7.36435e+06	-0.375128	0.000212858	0.290855	C5 H6 O4	130.027	2.54816	1.234	129.02	Fatty Acyls	498-23-7	HMDB0000634	C02226	ko01100//Metabolic pathways;ko01210//2-Oxocarboxylic acid metabolism;ko00660//C5-Branched dibasic acid metabolism;ko00290//Valine, leucine and isoleucine biosynthesis	Amino acid metabolism;Carbohydrate metabolism;Global and overview maps	Metabolism
Hydroquinone	2.1208e+06	2.51506e+06	2.15449e+06	2.33069e+06	2.67136e+06	1.82618e+06	1.58708e+06	1.79144e+06	2.27948e+06	1.26421e+06	2.35848e+06	1.74968e+06	-0.430766	0.0146809	0.150455	C6 H6 O2	110.037	2.8224	1.397	109.03	Phenols	123-31-9	HMDB0002434	-	-	-	-
Lauric acid	1.61059e+08	2.29775e+08	2.25676e+08	2.0087e+08	2.09046e+08	3.79327e+08	2.5622e+08	3.30664e+08	2.96223e+08	2.84297e+08	2.05285e+08	3.09346e+08	0.591591	0.00279159	2.03643	C12 H24 O2	200.178	2.24796	13.822	199.171	Fatty Acyls	143-07-7	HMDB0000638	C02679	ko01100//Metabolic pathways;ko01130//Biosynthesis of antibiotics;ko00061//Fatty acid biosynthesis	Global and overview maps;Lipid metabolism	Metabolism
PE (18:2/18:2)	3.02963e+06	1.09755e+06	5.39828e+06	1.57217e+06	5.5409e+06	1.28013e+07	1.221e+07	3.54891e+06	5.01884e+06	9.67425e+06	3.3277e+06	8.65068e+06	1.37829	0.0344434	0.443414	C41 H74 N O8 P	739.517	2.02165	15.099	738.509	--	--	--	-	-	-	-
Caffeine	7.33799e+06	8.77671e+06	1.20784e+07	1.46974e+07	1.43155e+07	9.36027e+06	7.67317e+06	6.93256e+06	8.81326e+06	5.95604e+06	1.14412e+07	7.74706e+06	-0.562518	0.0491183	0.392507	C8 H10 N4 O2	148.074	237048	1.479	147.067	Imidazopyrimidines	1958-08-02	HMDB0001847	C07481	ko01100//Metabolic pathways;ko01110//Biosynthesis of secondary metabolites;ko01120//Microbial metabolism in diverse environments;ko00232//Caffeine metabolism	Biosynthesis of other secondary metabolites;Global and overview maps	Metabolism
PS (17:2/22:5)	2.22883e+06	2.47214e+06	2.36114e+06	2.36746e+06	2.57155e+06	1.92231e+06	1.98365e+06	1.64819e+06	1.90837e+06	1.80908e+06	2.40022e+06	1.85432e+06	-0.372281	0.000162984	0.151164	C45 H74 N O10 P	819.492	16.2954	15.249	818.484	--	--	--	-	-	-	-
SM (d14:2/24:0)	1.7717e+06	1.24204e+06	1.41417e+06	928039	1.07466e+06	556627	333299	579555	247612	1.05574e+06	1.28612e+06	554566	-1.2136	0.0068977	0.159972	C43 H85 N2 O6 P	816.644	79339.4	16.172	815.638	--	--	--	-	-	-	-
13,14-Dihydro-15-keto-tetranor prostaglandin F1伪	5.39491e+06	3.92549e+06	6.45919e+06	6.23163e+06	4.07448e+06	7.27451e+06	7.85918e+06	6.99272e+06	7.59831e+06	8.56585e+06	5.21714e+06	7.65811e+06	0.553731	0.00336452	0.336164	C16 H28 O5	300.194	1.88546	10.027	299.187	--	--	--	-	-	-	-
PS (15:1/18:2)	2.86275e+06	3.70391e+06	3.47386e+06	3.35808e+06	3.84958e+06	2.70526e+06	3.09058e+06	2.21201e+06	2.38949e+06	2.38004e+06	3.44963e+06	2.55547e+06	-0.432852	0.00468563	0.173133	C39 H70 N O10 P	743.476	2.8191	15.283	742.469	--	--	--	-	-	-	-
PE (12:0/12:0)	2.0453e+06	1.0623e+06	684286	1.89878e+06	1.17674e+06	4.50804e+06	2.93358e+06	1.32327e+06	3.73545e+06	1.97555e+06	1.37348e+06	2.89518e+06	1.07581	0.0424055	0.241544	C29 H58 N O8 P	579.392	2.73659	16.105	578.384	--	--	--	-	-	-	-
Succinic acid	8.47083e+07	8.39166e+07	8.30867e+07	9.31793e+07	6.94541e+07	1.62105e+08	1.11298e+08	1.48878e+08	9.462e+07	1.69279e+08	8.2869e+07	1.37236e+08	0.727754	0.00697863	1.20271	C4 H6 O4	136.038	152600	1.232	135.03	Carboxylic acids and derivatives	110-15-6	HMDB0000254	C00042	ko01100//Metabolic pathways;ko01110//Biosynthesis of secondary metabolites;ko01120//Microbial metabolism in diverse environments;ko01130//Biosynthesis of antibiotics;ko00350//Tyrosine metabolism;ko01200//Carbon metabolism;ko00360//Phenylalanine metabolism;ko05230//Central carbon metabolism in cancer;ko01220//Degradation of aromatic compounds;ko00250//Alanine, aspartate and glutamate metabolism;ko…	Amino acid metabolism;Cancers;Carbohydrate metabolism;Endocrine system;Energy metabolism;Global and overview maps;Metabolism of cofactors and vitamins;Nervous system;Signal transduction	Environmental Information Processing;Human Diseases;Metabolism;Organismal Systems
PI (14:1/16:4)	300893	286332	298612	291797	296575	256725	276672	201930	291023	237850	294842	252840	-0.221717	0.028882	0.0262575	C39 H65 O13 P	726.397	59577.8	15.381	725.39	--	--	--	-	-	-	-
D-Glucono-1,5-lactone	6.39033e+06	6.82959e+06	6.2808e+06	7.68028e+06	8.04857e+06	6.48326e+06	5.61881e+06	5.0874e+06	5.96809e+06	4.06475e+06	7.04591e+06	5.44446e+06	-0.371997	0.0183585	0.255155	C6 H10 O6	238.069	337109	1.396	237.062	Organooxygen compounds	90-80-2	HMDB0000150	C00198	ko01100//Metabolic pathways;ko01110//Biosynthesis of secondary metabolites;ko01120//Microbial metabolism in diverse environments;ko01130//Biosynthesis of antibiotics;ko01200//Carbon metabolism;ko00030//Pentose phosphate pathway	Carbohydrate metabolism;Global and overview maps	Metabolism
OxPC (18:0-20:3+2O(1Cyc))	191157	165243	321355	237125	176069	138454	151411	125980	158436	151581	218190	145172	-0.587816	0.0365986	0.0286674	C46 H84 N O10 P	919.615	92720.5	16.547	918.607	--	--	--	-	-	-	-
FAHFA (2:0/22:2)	7.45578e+06	9.41055e+06	1.0136e+07	8.50318e+06	9.47817e+06	1.91332e+07	7.34447e+06	1.51911e+07	14275194	1.28798e+07	8.99674e+06	1.37647e+07	0.613505	0.0416456	0.349871	C24 H42 O4	394.307	4.08265	15.749	393.3	--	--	--	-	-	-	-
PS (18:0/20:4)	146698	149033	158491	145973	170434	125387	139514	107827	148138	131923	154126	130558	-0.239419	0.0214603	0.0270416	C44 H78 N O10 P	811.523	16.1476	15.391	810.516	--	--	--	-	-	-	-
FAHFA (2:0/16:2)	4.00904e+06	5.68497e+06	7.68781e+06	6.51003e+06	7.22399e+06	1.63705e+07	1.14189e+07	1.15895e+07	7.90723e+06	1.22524e+07	6.22317e+06	1.19077e+07	0.936175	0.00525068	0.442609	C18 H30 O4	310.212	6.15523	14.485	309.205	--	--	--	-	-	-	-
PS (14:0/13:1)	135254	137408	132720	134586	153839	115606	128631	99416.2	136582	121633	138762	120374	-0.205088	0.0374657	0.0257843	C33 H62 N O10 P	663.412	1.83323	15.391	662.405	--	--	--	-	-	-	-
N-benzyl-3-(4-chlorophenyl)-4,5-dihydro-5-isoxazolecarboxamide	1.77578e+07	1.66354e+07	1.92211e+07	2.02533e+07	2.19365e+07	1.30076e+07	1.66605e+07	1.18812e+07	1.5346e+07	1.21277e+07	1.91608e+07	1.38046e+07	-0.473009	0.003668	0.465593	C17 H15 Cl N2 O2	314.086	12.6865	15.073	313.079	--	--	--	-	-	-	-
Lauric acid ethyl ester	6.76992e+08	1054065943	1309992968	9.50511e+08	8.31427e+08	2771840699	1721511314	1820006565	1166534294	1852690974	9.64598e+08	1866516769	0.952349	0.0120853	6.18318	C14 H28 O2	228.209	2.14656	14.486	227.202	Fatty Acyls	106-33-2	HMDB0033788	-	-	-	-
Undecanoic acid	9.34622e+06	1.55383e+07	1.14488e+07	1.30805e+07	1.65596e+07	2.21839e+07	1.63538e+07	2.0577e+07	1.94674e+07	1.56111e+07	1.31947e+07	1.88386e+07	0.513736	0.0144555	0.365331	C11 H22 O2	186.162	2.63242	13.411	185.155	Fatty Acyls	112-37-8	HMDB0000947	-	-	-	-
2,6-Dihydroxybenzoic acid	2.41172e+06	3.29012e+06	2.00501e+06	2.59111e+06	2.94123e+06	2.00094e+06	1.62546e+06	1.74081e+06	2.39895e+06	1.5567e+06	2.64784e+06	1.86457e+06	-0.505971	0.0193863	0.180233	C7 H6 O4	154.027	2.6705	1.465	153.02	Benzene and substituted derivatives	303-07-1	HMDB0013676	-	-	-	-
FAHFA (2:0/17:2)	8.62572e+06	9.34339e+06	1.51022e+07	8.41646e+06	7.73002e+06	1.72774e+07	1.22566e+07	1.60272e+07	1.25118e+07	1.63569e+07	9.84357e+06	1.4886e+07	0.596702	0.0178545	0.496422	C19 H32 O4	324.228	6.56788	14.765	323.221	--	--	--	-	-	-	-
FAHFA (16:0/18:2)	126046142	1.64814e+08	1.7429e+08	1.7092e+08	1.47558e+08	1.67736e+08	1.91172e+08	170727389	2.05784e+08	2.33584e+08	1.56725e+08	1.93801e+08	0.306334	0.0393658	1.03978	C34 H62 O4	534.463	2.99452	15.037	533.456	--	--	--	-	-	-	-
LPS 26:1	179147	199558	278970	186727	224636	271611	224118	282109	259471	275129	213808	262488	0.295936	0.0469652	0.0408815	C32 H62 N O9 P	635.417	0.740941	14.744	634.41	--	--	--	-	-	-	-
OxPI (18:0-20:3+2O(1Cyc))	272920	398352	397444	350672	458095	637788	462755	486068	403199	482768	375496	494516	0.397217	0.0429508	0.0522217	C47 H83 O15 P	918.551	4.33447	14.483	917.544	--	--	--	-	-	-	-
PC (16:2e/20:4)	229920	141014	236227	343419	620921	855343	1.40651e+06	752949	184483	1.33687e+06	314300	907232	1.52933	0.0366752	0.100777	C44 H78 N O7 P	809.544	60235.4	16.418	808.537	--	--	--	-	-	-	-
PA (19:2/18:3)	202965	204706	202291	194870	188294	173054	184184	131257	193005	161919	198625	168684	-0.235727	0.0277208	0.0186215	C40 H69 O8 P	708.477	6.2447	15.375	707.47	--	--	--	-	-	-	-
N-{[2-(2-thienyl)-1,3-thiazol-4-yl]methyl}benzamide	1.0835e+06	1.40187e+06	1.3148e+06	1.27098e+06	1.457e+06	1.0239e+06	1.00082e+06	837211	904384	900809	1.30563e+06	933425	-0.484143	0.000934407	0.123417	C15 H12 N2 O S2	300.034	16.4812	15.247	299.027	--	--	--	-	-	-	-
N1-[4-(2-thienylthio)phenyl]-4-chlorobenzamide	293744	269715	292578	256652	260777	211241	267854	180617	188366	200985	274693	209813	-0.38872	0.00562654	0.0342776	C17 H12 Cl N O S2	345.003	6.64827	1.157	343.995	--	--	--	-	-	-	-
OxPE (16:0-20:4+4O(1Cyc))	2.98821e+06	3.31442e+06	3.3988e+06	3.28717e+06	3.62929e+06	2.82775e+06	2.74787e+06	2.20973e+06	3.02722e+06	2.87663e+06	3.32358e+06	2.73784e+06	-0.279699	0.00974062	0.148311	C41 H74 N O12 P	803.497	2.45996	15.257	802.49	--	--	--	-	-	-	-
LPC 20:3	212380	236577	293104	221365	266307	305930	265693	334441	295901	326167	245947	305626	0.313423	0.0146023	0.0411948	C28 H52 N O7 P	605.37	110062	14.738	604.363	--	--	--	-	-	-	-
PE (3:0/18:0)	376723	405577	578383	391546	471838	560060	468692	612255	554707	597108	444813	558564	0.328524	0.034599	0.0595936	C26 H52 N O8 P	537.344	1.46228	14.737	536.336	--	--	--	-	-	-	-
PA (4:0/22:6)	465227	775214	583311	373660	434792	2.63797e+06	353540	2.04289e+06	1.5988e+06	1.58224e+06	526441	1.64309e+06	1.64207	0.0192035	0.179139	C29 H45 O8 P	552.274	19.9626	14.775	551.267	--	--	--	-	-	-	-
[4-methyl-2-(3-pyridylimino)-1,3-thiazolan-4-yl]methanol	335214	347878	352397	482338	71888.1	813989	769338	494349	417804	488876	317943	596871	0.908652	0.0291196	0.126915	C10 H13 N3 O S	294.042	318115	6.278	293.035	--	--	--	-	-	-	-
PC (22:3e/8:0)	1.83359e+06	2.37235e+06	2.225e+06	2.15085e+06	2.46565e+06	1.73271e+06	1.69367e+06	1.41679e+06	1.53047e+06	1.52442e+06	2.20949e+06	1.57961e+06	-0.484143	0.000934407	0.16055	C38 H72 N O7 P	745.528	87561	15.263	744.521	--	--	--	-	-	-	-
PC (2:0/18:1)	302223	282219	417096	287904	378964	435348	343064	475920	421077	464146	333681	427911	0.358841	0.0301466	0.0463723	C28 H54 N O8 P	623.382	106545	14.721	622.374	--	--	--	-	-	-	-
PE (22:6e/16:0)	3.49822e+06	3.61422e+06	3.78448e+06	3.65057e+06	3.74556e+06	3.28061e+06	2.95718e+06	3.10774e+06	3.42882e+06	3.65549e+06	3.65861e+06	3.28597e+06	-0.154978	0.0223229	0.130836	C43 H76 N O7 P	749.538	2.6411	15.248	748.531	--	--	--	-	-	-	-
OxPE (18:0-20:5+1O(1Cyc))	2.30523e+06	2.20754e+06	2.44207e+06	2.44861e+06	2.65969e+06	1.9882e+06	2.05164e+06	1.31837e+06	1.97378e+06	1.87109e+06	2.41263e+06	1.84062e+06	-0.390418	0.00592547	0.144037	C43 H74 N O9 P	779.497	17.2411	15.253	778.49	--	--	--	-	-	-	-
LPG 19:2	3.49015e+06	3.42788e+06	3.96795e+06	3.06328e+06	2.8289e+06	3.7741e+06	3.90373e+06	3.50843e+06	4.37874e+06	4.41072e+06	3.35563e+06	3.99514e+06	0.251663	0.040635	0.197419	C25 H47 O9 P	522.297	2.2598	14.997	521.29	--	--	--	-	-	-	-
FAHFA (2:0/16:3)	76674.3	83145.2	101552	92704	119135	143690	97316.9	119447	113512	157862	94642.1	126366	0.417051	0.0422795	0.0176443	C18 H28 O4	308.197	5.74102	14.04	307.19	--	--	--	-	-	-	-
Adrenic acid	4.79436e+06	1.32335e+06	1.64938e+07	1.32154e+06	1.52283e+06	1.22703e+07	1.42291e+07	3.2834e+07	1.62021e+07	1.40126e+07	5.09118e+06	1.79096e+07	1.81466	0.0279125	0.732868	C22 H36 O2	332.272	2.58706	15.263	331.265	Fatty Acyls	28874-58-0	HMDB0002226	C16527	ko01040//Biosynthesis of unsaturated fatty acids	Lipid metabolism	Metabolism
10-Formylpteroic acid	1.80589e+06	1.7227e+06	2.07704e+06	1.86384e+06	1.65573e+06	2.23186e+06	2.06237e+06	2.35182e+06	2.57923e+06	1.7887e+06	1.82504e+06	2.2028e+06	0.271406	0.0375461	0.14519	C15 H12 N6 O4	340.093	2.72613	8.828	339.086	--	--	--	-	-	-	-
GlcADG (12:0-16:0)	1.65809e+06	1.01392e+06	719312	1.82541e+06	1.05841e+06	2.23668e+06	2.88533e+06	2.45272e+06	2.79357e+06	3.77687e+06	1.25503e+06	2.82904e+06	1.17259	0.00159164	0.204516	C37 H68 O11	688.469	10.4913	16.297	687.462	--	--	--	-	-	-	-
12-oxo Phytodienoic Acid	1.88913e+06	3.19899e+06	4.29475e+06	3.01847e+06	2.49021e+06	6.80809e+06	3.54262e+06	4.50868e+06	4.27867e+06	4.55381e+06	2.97831e+06	4.73837e+06	0.669897	0.0319981	0.280984	C18 H28 O3	292.204	1.96864	13.957	291.197	--	--	--	-	-	-	-
LPE 14:0	1.05642e+07	1.57314e+07	1.35827e+07	1.64508e+07	1.3234e+07	3.97084e+07	2.20484e+07	2.77734e+07	1.63842e+07	6.58629e+07	1.39126e+07	3.43554e+07	1.30414	0.0493641	0.524638	C19 H40 N O7 P	425.255	2.23572	14.353	424.248	--	--	--	-	-	-	-
FC	fold change in the metabolite concentration (H-MF/L-MF)
VIP	variable importance in projection
LPC	lysophosphatidyicholine
PC	phosphatidylcholine
LPE	lysophosphatidyet
PE	phosphatidylethanolamine
LPS	lysophosphatidylserine
PS	phosphatidylserine
LPG	lysophosphatidylglyce
PG	phosphatidylglycerol
LPI	lysophosphatidylinositol
PI	phosphatidylinosito
LPA	lysophosphatidic acid
PA	phosphatidic acid
SM	sphingomyelin
FAHFA	branched fatty acid esters of hydroxy fatty acids
						,

## Sheet: Table S7
Table S7 The correlation between ruminal differential metabolites and microbiota.
Metabolite	Microbiota		Correlation coefficient	P Value
Lauric acid	Coprococcus_2	Bacteria	0.668259	0.0346714
	Erysipelotrichaceae_UCG-004	Bacteria	-0.662462	0.0368662
	Caecomyces	Fungi	-0.681417	0.0300214
	Pyrenophora	Fungi	0.662256	0.0369458
	Hymenula	Fungi	0.653534	0.0404271
Succinic acid	Succinivibrionaceae_UCG-002	Bacteria	0.741169	0.0141702
	Prevotellaceae_Ga6A1_group	Bacteria	0.725225	0.0176208
	Acetitomaculum	Bacteria	-0.638653	0.0468645
	Pyrenophora	Fungi	0.785288	0.00711035
Lauric acid ethyl ester	Prevotellaceae_Ga6A1_group	Bacteria	0.743838	0.0136427
	Coprococcus_2	Bacteria	0.743562	0.0136967
	Ruminobacter	Bacteria	0.664251	0.0361792
	Pyrenophora	Fungi	0.678196	0.031118
	Gossypium	Fungi	0.851364	0.00177757
	Hymenula	Fungi	0.756858	0.0112654
12(13)-DiHOME	Coprococcus_2	Bacteria	0.67026	0.0339346
FAHFA (16:0/18:2)	Ruminococcus_gauvreauii_group	Bacteria	-0.632409	0.0497574
	Lachnospiraceae_ND3007_group	Bacteria	-0.750312	0.0124209
	Eubacterium_xylanophilum_group	Bacteria	0.648969	0.0423344
	Caecomyces	Fungi	-0.760782	0.0106102
	Pyrenophora	Fungi	0.638087	0.0471217
	Solanum	Fungi	0.69237	0.0264906
	Gibellulopsis	Fungi	0.688874	0.0275849
Acetophenone	Acetitomaculum	Bacteria	0.762777	0.0102875
	Eubacterium_xylanophilum_group	Bacteria	-0.769077	0.00931415
	Prevotellaceae_Ga6A1_group	Bacteria	-0.632563	0.049685
	Pyrenophora	Fungi	-0.755488	0.0115007
Octadecanedioic acid	Erysipelotrichaceae_UCG-004	Bacteria	-0.65315	0.0405855
	Coprococcus_2	Bacteria	0.861367	0.00136239
	Prevotellaceae_Ga6A1_group	Bacteria	0.661183	0.0373627
	Ruminobacter	Bacteria	0.70372	0.0231433
	Caecomyces	Fungi	-0.64724	0.0430721
	Pyrenophora	Fungi	0.71009	0.0213985
	Acaulium	Fungi	0.716487	0.0197396
	Gossypium	Fungi	0.747725	0.0128995
	Hymenula	Fungi	0.786133	0.00700668
Phylloquinone	Ruminococcaceae_UCG-014	Bacteria	0.634984	0.0485503
	Saccharofermentans	Bacteria	-0.697429	0.0249604
	Lachnospiraceae_AC2044_group	Bacteria	-0.653986	0.0402417
	Lachnospiraceae_NK3A20_group	Bacteria	-0.64799	0.0427511
	probable_genus_10	Bacteria	-0.723925	0.0179255
Amitriptyline-d3	Coprococcus_2	Bacteria	0.750056	0.0124677
	Prevotellaceae_Ga6A1_group	Bacteria	0.680807	0.0302271
	Ruminobacter	Bacteria	0.766138	0.00975968
	Clavispora	Fungi	0.637983	0.0471693
	Pyrenophora	Fungi	0.672853	0.032996
	Acaulium	Fungi	0.785	0.00714588
	Gossypium	Fungi	0.789275	0.00663102
	Hymenula	Fungi	0.813793	0.00417322
PC (18:2/19:2)	Rikenellaceae_RC9_gut_group	Bacteria	0.635156	0.0484704
	Ruminococcaceae_NK4A214_group	Bacteria	0.676964	0.0315445
	Christensenellaceae_R-7_group	Bacteria	0.63318	0.0493941
	Prevotellaceae_NK3B31_group	Bacteria	0.755231	0.0115452
	Fibrobacter	Bacteria	0.682006	0.0298241
	Eubacterium_coprostanoligenes_group	Bacteria	0.731467	0.0162073
	CAG-352	Bacteria	0.722128	0.0183526
	Ruminococcaceae_UCG-010	Bacteria	0.678709	0.0309414
	Anaerovorax	Bacteria	0.68855	0.0276881
	Moryella	Bacteria	0.813594	0.00418999
	Papillibacter	Bacteria	0.735161	0.0154093
	Acetitomaculum	Bacteria	0.745304	0.0133591
	Ruminococcus_gauvreauii_group	Bacteria	0.747482	0.0129451
	Erysipelotrichaceae_UCG-004	Bacteria	0.636179	0.0479966
	Lachnospiraceae_ND3007_group	Bacteria	0.806377	0.00483237
	Caecomyces	Fungi	0.642274	0.045239
	Pyrenophora	Fungi	-0.686922	0.0282093
